# Supplementary material for: Two steps for scoring a point: Creating and converting opportunities in invasion team sports
Source: PLoS One. 2020 Oct 15;15(10):e0240419. doi: 10.1371/journal.pone.0240419 (PMC7561162; doi:10.1371/journal.pone.0240419)
Supplement: S1 File — Structured dataset of box-score data from all sports in the sample. (XLSX) [file pone.0240419.s001.xlsx]

## Sheet: MBask
Team	G	Ranking	PTS	SHT	TOV	POS	PTSpPOS	SHTpPOS	PTSpSHT	PTS*	SHT*	TOV	POS*	PTS.pPOS.	SHT.pPOS.	PTS.pSHT.	PTS.pPOS
Atlanta Hawks	82	26	9294	8367.92	1397	9764.92	0.95	0.86	1.11	4835	9442	1397	10839	0.45	0.87	0.51	0.49514
Boston Celtics	82	9	9216	8126.12	1052	9178.12	1	0.89	1.13	4733	9021	1052	10073	0.47	0.9	0.52	0.515683
Brooklyn Nets	82	14	9204	8276.72	1236	9512.72	0.97	0.87	1.11	4856	9446	1236	10682	0.45	0.88	0.51	0.510474
Charlotte Hornets	82	17	9081	8195.8	1001	9196.8	0.99	0.89	1.11	4807	9257	1001	10258	0.47	0.9	0.52	0.522682
Chicago Bulls	82	27	8605	7950.8	1159	9109.8	0.94	0.87	1.08	4594	8900	1159	10059	0.46	0.88	0.52	0.504292
Cleveland Cavaliers	82	28	8567	7929.36	1106	9035.36	0.95	0.88	1.08	4531	8878	1106	9984	0.45	0.89	0.51	0.501474
Dallas Mavericks	82	22	8927	8035.44	1167	9202.44	0.97	0.87	1.11	4723	9198	1167	10365	0.46	0.89	0.51	0.513233
Denver Nuggets	82	4	9075	8138.16	1102	9240.16	0.98	0.88	1.12	4733	9098	1102	10200	0.46	0.89	0.52	0.512221
Detroit Pistons	82	16	8778	8070.92	1135	9205.92	0.95	0.88	1.09	4600	9131	1135	10266	0.45	0.89	0.5	0.499678
Golden State Warriors	82	3	9650	8096.68	1169	9265.68	1.04	0.87	1.19	4951	9033	1169	10202	0.49	0.89	0.55	0.534337
Houston Rockets	82	5	9341	8043.44	1094	9137.44	1.02	0.88	1.16	4800	9164	1094	10258	0.47	0.89	0.52	0.525311
Indiana Pacers	82	11	8857	7894.88	1122	9016.88	0.98	0.88	1.12	4688	8862	1122	9984	0.47	0.89	0.53	0.519914
LA Clippers	82	12	9442	8207.6	1193	9400.6	1	0.87	1.15	5237	9518	1193	10711	0.49	0.89	0.55	0.557092
Los Angeles Lakers	82	20	9165	8265.4	1284	9549.4	0.96	0.87	1.11	4827	9335	1284	10619	0.45	0.88	0.52	0.505477
Memphis Grizzlies	82	23	8490	7752.08	1147	8899.08	0.95	0.87	1.1	4566	8806	1147	9953	0.46	0.88	0.52	0.513087
Miami Heat	82	18	8668	8002.08	1208	9210.08	0.94	0.87	1.08	4489	9000	1208	10208	0.44	0.88	0.5	0.487401
Milwaukee Bucks	82	1	9686	8308.76	1137	9445.76	1.03	0.88	1.17	5026	9375	1137	10512	0.48	0.89	0.54	0.532091
Minnesota Timberwolves	82	21	9223	8360.8	1074	9434.8	0.98	0.89	1.1	4983	9478	1074	10552	0.47	0.9	0.53	0.528151
New Orleans Pelicans	82	24	9466	8408.24	1215	9623.24	0.98	0.87	1.13	5043	9484	1215	10699	0.47	0.89	0.53	0.524044
New York Knicks	82	30	8575	8101.64	1151	9252.64	0.93	0.88	1.06	4618	9197	1151	10348	0.45	0.89	0.5	0.499101
Oklahoma City Thunder	82	10	9387	8607.56	1145	9752.56	0.96	0.88	1.09	4958	9755	1145	10900	0.45	0.89	0.51	0.508379
Orlando Magic	82	15	8800	8000	1082	9082	0.97	0.88	1.1	4547	8882	1082	9964	0.46	0.89	0.51	0.500661
Philadelphia 76ers	82	7	9445	8226.52	1223	9449.52	1	0.87	1.15	5149	9491	1223	10714	0.48	0.89	0.54	0.544895
Phoenix Suns	82	29	8815	7981.52	1279	9260.52	0.95	0.86	1.1	4736	9022	1279	10301	0.46	0.88	0.52	0.511418
Portland Trail Blazers	82	5	9402	8269.16	1135	9404.16	1	0.88	1.14	5028	9341	1135	10476	0.48	0.89	0.54	0.534657
Sacramento Kings	82	19	9363	8457.6	1095	9552.6	0.98	0.89	1.11	4895	9502	1095	10597	0.46	0.9	0.52	0.512426
San Antonio Spurs	82	13	9156	8004.8	992	8996.8	1.02	0.89	1.14	4876	8968	992	9960	0.49	0.9	0.54	0.54197
Toronto Raptors	82	2	9384	8098.32	1150	9248.32	1.01	0.88	1.16	4909	9108	1150	10258	0.48	0.89	0.54	0.530799
Utah Jazz	82	8	9161	8002.48	1240	9242.48	0.99	0.87	1.14	4854	9174	1240	10414	0.47	0.88	0.53	0.525184
Washington Wizards	82	25	9350	8250.72	1154	9404.72	0.99	0.88	1.13	4964	9350	1154	10504	0.47	0.89	0.53	0.52782

## Sheet: WBask
Team	G	Ranking	PTS	SHT	TOV	POS	PTSpPOS	SHTpPOS	PTSpSHT	PTS*	SHT*	TOV	POS*	PTS.pPOS.	SHT.pPOS.	PTS.pSHT.
ATLANTA DREAM	34	12	2421	2621	491	3112.3	0.78	0.84	0.92	1332	2964	491	3455	0.39	0.86	0.45
CHICAGO SKY	34	5	2876	2647	519	3166.1	0.91	0.84	1.09	1563	2987	519	3506	0.45	0.85	0.52
CONNECTICUT SUN	34	2	2747	2699	481	3179.9	0.86	0.85	1.02	1467	3050	481	3531	0.42	0.86	0.48
DALLAS WINGS	34	10	2434	2514	496	3009.6	0.81	0.84	0.97	1338	2830	496	3326	0.4	0.85	0.47
INDIANA FEVER	34	9	2638	2594	473	3066.9	0.86	0.85	1.02	1456	2926	473	3399	0.43	0.86	0.5
LAS VEGAS ACES	34	4	2795	2711	495	3205.6	0.87	0.85	1.03	1588	3120	495	3615	0.44	0.86	0.51
LOS ANGELES SPARKS	34	3	2722	2608	488	3095.6	0.88	0.84	1.04	1449	2887	488	3375	0.43	0.86	0.5
MINNESOTA LYNX	34	7	2665	2511	552	3063	0.87	0.82	1.06	1439	2805	552	3357	0.43	0.84	0.51
NEW YORK LIBERTY	34	11	2632	2613	524	3136.8	0.84	0.83	1.01	1433	2937	524	3461	0.41	0.85	0.49
PHOENIX MERCURY	34	8	2601	2459	448	2906.6	0.89	0.85	1.06	1453	2808	448	3256	0.45	0.86	0.52
SEATTLE STORM	34	6	2543	2479	534	3012.9	0.84	0.82	1.03	1356	2769	534	3303	0.41	0.84	0.49
WASHINGTON MYSTICS	34	1	3035	2621	401	3022	1	0.87	1.16	1604	2934	401	3335	0.48	0.88	0.55

## Sheet: WFHockey
Team	G	Ranking	PTS	SHT	Bad Pass	OppTackle	POS	PTSpPOS	SHTpPOS	PTSpSHT
Belgium	16	5	21	99	2480	219	2798	0.008	0.035	0.212
Australia	16	2	38	150	2735	206	3091	0.012	0.049	0.253
Netherlands	16	1	45	207	2790	321	3318	0.014	0.062	0.217
Great Britain	16	8	22	131	2571	163	2865	0.008	0.046	0.168
Argentina	16	4	33	173	2829	276	3278	0.01	0.053	0.191
Germany	16	3	36	149	2857	262	3268	0.011	0.046	0.242
United States	16	9	15	84	2411	158	2653	0.006	0.032	0.179
New Zealand	16	6	29	130	2513	167	2810	0.01	0.046	0.223
China	16	7	27	125	2479	144	2748	0.01	0.045	0.216

## Sheet: MFHockey
Team	G	Ranking	PTS	SHT	Bad Pass	OppTackle	POS	PTSpPOS	SHTpPOS	PTSpSHT
Belgium	16	2	57	190	2064	153	2407	0.024	0.079	0.3
Australia	16	1	49	158	2159	212	2529	0.019	0.063	0.31
Netherlands	16	3	43	164	2076	220	2460	0.018	0.067	0.262
Great Britain	16	4	39	134	2163	153	2450	0.016	0.055	0.291
Argentina	13	5	31	131	1821	113	2065	0.015	0.063	0.237
Germany	13	6	30	109	1809	106	2024	0.015	0.054	0.275
Spain	14	7	33	89	1983	182	2254	0.015	0.04	0.371
New Zealand	14	8	26	103	1816	124	2043	0.013	0.05	0.252
Australia	6	3	29	72	746	81	899	0.032	0.08	0.403
Belgium	7	1	22	79	849	84	1012	0.022	0.078	0.279
India	4	6	13	40	543	31	614	0.021	0.065	0.325
Argentina	4	7	12	31	501	54	586	0.021	0.053	0.387
Netherlands	7	2	22	85	958	110	1153	0.019	0.074	0.259
Germany	4	5	11	39	505	42	586	0.019	0.067	0.282
Spain	3	13	6	25	392	33	450	0.013	0.056	0.24
England	7	4	12	50	921	62	1033	0.012	0.048	0.24
France	5	8	8	47	658	52	757	0.011	0.062	0.17
Ireland	3	14	4	17	381	23	421	0.01	0.04	0.235
Malaysia	3	15	4	14	34	438	486	0.008	0.029	0.286
New Zealand	4	9	4	29	504	30	563	0.007	0.052	0.138
China	4	10	3	9	495	47	551	0.005	0.016	0.333
Canada	4	11	3	17	511	69	597	0.005	0.029	0.177
South Africa	3	16	2	22	351	28	401	0.005	0.055	0.091
Pakistan	4	12	2	21	501	33	555	0.004	0.038	0.095

## Sheet: MFootball
Team	Ranking	Inaccurate pass	Offside	Bad Control	Dispossessed	SHT	PTS	POS	PTSpPOS	SHTpPOS	PTSpSHT	G
Arsenal	6	3703	89	540	412	594	74	5338	0.014	0.111	0.125	38
Bournemouth	12	3705	52	564	419	465	45	5205	0.009	0.089	0.097	38
Brighton	15	3680	98	492	300	384	34	4954	0.007	0.078	0.089	38
Burnley	7	4001	100	488	344	378	36	5311	0.007	0.071	0.095	38
Chelsea	5	3343	108	533	411	606	62	5001	0.012	0.121	0.102	38
Crystal Palace	11	3535	56	616	482	476	45	5165	0.009	0.092	0.095	38
Everton	8	3788	82	616	381	359	44	5226	0.008	0.069	0.123	38
Huddersfield	16	3883	67	546	416	362	28	5274	0.005	0.069	0.077	38
Leicester	9	3851	92	516	358	423	56	5240	0.011	0.081	0.132	38
Liverpool	4	3730	70	574	447	638	84	5459	0.015	0.117	0.132	38
Manchester City	1	3099	67	553	406	665	106	4790	0.022	0.139	0.159	38
Manchester United	2	3299	88	511	399	512	68	4809	0.014	0.106	0.133	38
Newcastle United	10	3883	63	523	410	451	39	5330	0.007	0.085	0.086	38
Southampton	17	3869	73	495	379	450	37	5266	0.007	0.085	0.082	38
Stoke	19	3669	87	531	403	384	35	5074	0.007	0.076	0.091	38
Swansea	18	3431	38	503	439	338	28	4749	0.006	0.071	0.083	38
Tottenham	3	3507	88	534	460	623	74	5212	0.014	0.12	0.119	38
Watford	14	3829	74	547	410	440	44	5300	0.008	0.083	0.1	38
West Bromwich Albion	20	3648	79	530	448	376	31	5081	0.006	0.074	0.082	38
West Ham	13	3517	97	502	389	372	48	4877	0.01	0.076	0.129	38

## Sheet: WHandball
Team	G	Ranking	PTS	SHT	TF	POS	PTSpPOS	SHTpPOS	PTSpSHT
Norway	9	2	281	430	103	533	0.527	0.807	0.653
Serbia	6	9	188	292	75	367	0.512	0.796	0.644
Russia	7	5	202	323	97	420	0.481	0.769	0.625
France	9	1	236	375	116	491	0.481	0.764	0.629
Spain	6	11	158	261	73	334	0.473	0.781	0.605
Romania	6	10	150	263	55	318	0.472	0.827	0.57
Angola	7	19	190	319	84	403	0.471	0.792	0.596
Denmark	7	6	186	319	76	395	0.471	0.808	0.583
Sweden	9	4	262	456	103	559	0.469	0.816	0.575
Hungary	6	15	164	280	74	354	0.463	0.791	0.586
Korea	6	13	169	281	84	365	0.463	0.77	0.601
Poland	7	17	207	344	104	448	0.462	0.768	0.602
Netherlands	9	3	252	437	111	548	0.46	0.797	0.577
Montenegro	7	6	188	327	82	409	0.46	0.8	0.575
Slovenia	6	14	159	272	77	349	0.456	0.779	0.585
Japan	6	16	158	249	106	355	0.445	0.701	0.635
Germany	6	12	137	241	78	319	0.429	0.755	0.568
Brazil	7	18	165	299	90	389	0.424	0.769	0.552
Czech Republic	7	8	188	368	79	447	0.421	0.823	0.511
Argentina	7	23	156	334	118	452	0.345	0.739	0.467
Cameroon	7	20	154	314	135	449	0.343	0.699	0.49
Tunisia	7	24	143	314	108	422	0.339	0.744	0.455
China	7	22	145	308	126	434	0.334	0.71	0.471
Paraguay	7	21	146	294	144	438	0.333	0.671	0.497
Sweden	6	9	211	317	91	408	0.517	0.777	0.666
Spain	6	12	169	260	67	327	0.517	0.795	0.65
Norway	9	1	279	432	112	544	0.513	0.794	0.646
Netherlands	9	2	300	496	96	592	0.507	0.838	0.605
Russia	9	5	277	462	88	550	0.504	0.84	0.6
Romania	9	3	270	421	122	543	0.497	0.775	0.641
Montenegro	9	8	255	424	102	526	0.485	0.806	0.601
Germany	6	13	173	289	78	367	0.471	0.787	0.599
Denmark	9	6	239	404	107	511	0.468	0.791	0.592
France	9	7	227	374	116	490	0.463	0.763	0.607
Brazil	6	10	140	222	82	304	0.461	0.73	0.631
Hungary	6	11	169	306	73	379	0.446	0.807	0.552
Korea	6	14	163	292	76	368	0.443	0.793	0.558
Serbia	6	15	164	282	98	380	0.432	0.742	0.582
China	7	17	205	374	116	490	0.418	0.763	0.548
Japan	7	19	186	335	110	445	0.418	0.753	0.555
Angola	6	16	172	316	97	413	0.416	0.765	0.544
Poland	9	4	227	422	124	546	0.416	0.773	0.538
Tunisia	7	21	175	339	146	485	0.361	0.699	0.516
Cuba	7	23	176	369	148	517	0.34	0.714	0.477
Argentina	7	18	144	306	118	424	0.34	0.722	0.471
Congo	7	24	127	252	145	397	0.32	0.635	0.504
Kazakhstan	7	22	149	376	135	511	0.292	0.736	0.396
Puerto Rico	7	20	117	277	187	464	0.252	0.597	0.422
Korea	6	12	185	308	65	373	0.496	0.826	0.601
Germany	7	7	209	352	81	433	0.483	0.813	0.594
Norway	7	5	198	329	93	422	0.469	0.78	0.602
Denmark	9	3	255	416	128	544	0.469	0.765	0.613
Netherlands	6	13	170	288	75	363	0.468	0.793	0.59
Hungary	7	8	202	346	93	439	0.46	0.788	0.584
Poland	9	4	238	418	110	528	0.451	0.792	0.569
Brazil	9	1	253	430	134	564	0.449	0.762	0.588
Montenegro	6	11	156	269	82	351	0.444	0.766	0.58
Spain	6	9	151	252	91	343	0.44	0.735	0.599
Serbia	9	2	240	431	120	551	0.436	0.782	0.557
Romania	6	10	161	301	74	375	0.429	0.803	0.535
France	7	6	173	300	103	403	0.429	0.744	0.577
Japan	6	14	155	266	99	365	0.425	0.729	0.583
Czech Republic	6	15	165	316	85	401	0.411	0.788	0.522
Angola	6	16	156	279	107	386	0.404	0.723	0.559
Tunisia	7	17	164	327	118	445	0.369	0.735	0.502
China	7	18	160	357	126	483	0.331	0.739	0.448
Argentina	7	19	154	327	148	475	0.324	0.688	0.471
Algeria	7	22	150	328	142	470	0.319	0.698	0.457
Dominican Republic	7	23	143	318	154	472	0.303	0.674	0.45
Congo	7	20	127	311	143	454	0.28	0.685	0.408
Australia	7	24	115	299	157	456	0.252	0.656	0.385
Paraguay	7	21	107	288	163	451	0.237	0.639	0.372

## Sheet: Mhandball
Team	G	Ranking	PTS	SHT	TF	POS	PTSpPOS	SHTpPOS	PTSpSHT
Denmark	10	1	317	467	55	522	0.607	0.895	0.679
Norway	10	2	325	475	85	560	0.58	0.848	0.684
Sweden	9	5	273	423	74	497	0.549	0.851	0.645
Hungary	8	10	225	343	72	415	0.542	0.827	0.656
Spain	9	7	274	427	87	514	0.533	0.831	0.642
Germany	10	4	269	417	89	506	0.532	0.824	0.645
Croatia	9	6	250	381	91	472	0.53	0.807	0.656
France	10	3	278	445	91	536	0.519	0.83	0.625
Iceland	8	11	207	344	73	417	0.496	0.825	0.602
Qatar	7	13	196	336	61	397	0.494	0.846	0.583
Egypt	9	8	241	407	88	495	0.487	0.822	0.592
Russia	7	14	189	317	73	390	0.485	0.813	0.596
Serbia	7	18	187	312	84	396	0.472	0.788	0.599
Macedonia	7	15	191	335	73	408	0.468	0.821	0.57
Brazil	8	9	212	368	93	461	0.46	0.798	0.576
Argentina	7	17	173	297	81	378	0.458	0.786	0.582
Tunisia	8	12	205	366	89	455	0.451	0.804	0.56
Japan	7	24	175	318	73	391	0.448	0.813	0.55
Chile	7	16	187	329	92	421	0.444	0.781	0.568
Korea	7	22	177	317	84	401	0.441	0.791	0.558
Austria	7	19	172	316	78	394	0.437	0.802	0.544
Angola	7	23	182	321	99	420	0.433	0.764	0.567
Bahrain	7	20	161	301	72	373	0.432	0.807	0.535
Saudi Arabia	7	21	173	332	95	427	0.405	0.778	0.521
Sweden	7	6	233	345	63	408	0.571	0.846	0.675
Germany	6	9	179	273	51	324	0.552	0.843	0.656
Denmark	6	10	182	282	52	334	0.545	0.844	0.645
Spain	7	5	217	339	61	400	0.543	0.848	0.64
Slovenia	9	3	271	410	95	505	0.537	0.812	0.661
France	9	1	282	435	96	531	0.531	0.819	0.648
Norway	9	2	274	441	86	527	0.52	0.837	0.621
Russia	6	12	165	261	65	326	0.506	0.801	0.632
Tunisia	7	19	209	336	80	416	0.502	0.808	0.622
Hungary	7	7	202	347	60	407	0.496	0.853	0.582
Croatia	9	4	254	431	81	512	0.496	0.842	0.589
Macedonia	6	15	163	274	64	338	0.482	0.811	0.595
Belarus	6	11	156	273	54	327	0.477	0.835	0.571
Iceland	6	14	153	257	65	322	0.475	0.798	0.595
Egypt	6	13	157	266	81	347	0.452	0.767	0.59
Qatar	7	8	178	321	74	395	0.451	0.813	0.555
Chile	7	21	192	348	80	428	0.449	0.813	0.552
Japan	7	22	186	338	83	421	0.442	0.803	0.55
Saudi Arabia	7	20	175	302	107	409	0.428	0.738	0.579
Poland	7	17	167	289	104	393	0.425	0.735	0.578
Argentina	7	18	154	297	72	369	0.417	0.805	0.519
Brazil	6	16	148	288	67	355	0.417	0.811	0.514
Bahrein	7	23	172	349	86	435	0.395	0.802	0.493
Angola	7	24	174	350	99	449	0.388	0.78	0.497
Denmark	9	5	272	413	92	505	0.539	0.818	0.659
Macedonia	6	9	181	284	65	349	0.519	0.814	0.637
France	9	1	259	413	94	507	0.511	0.815	0.627
Germany	9	7	250	386	105	491	0.509	0.786	0.648
Slovakia	9	8	273	417	122	539	0.506	0.774	0.655
Croatia	9	6	258	410	109	519	0.497	0.79	0.629
Spain	9	4	265	419	119	538	0.493	0.779	0.632
Russia	7	19	205	339	86	425	0.482	0.798	0.605
Czech Republic	7	17	209	348	89	437	0.478	0.796	0.601
Belarus	7	18	215	355	99	454	0.474	0.782	0.606
Austria	6	13	174	296	78	374	0.465	0.791	0.588
Poland	9	3	241	404	117	521	0.463	0.775	0.597
Qatar	9	2	245	426	105	531	0.461	0.802	0.575
Sweden	6	10	157	261	80	341	0.46	0.765	0.602
Egypt	6	14	151	271	63	334	0.452	0.811	0.557
Argentina	6	12	152	266	79	345	0.441	0.771	0.571
Tunisia	6	15	152	292	54	346	0.439	0.844	0.521
Iceland	6	11	152	296	52	348	0.437	0.851	0.514
Brazil	6	16	171	307	88	395	0.433	0.777	0.557
Bosnia and Herzegovina	7	20	175	320	102	422	0.415	0.758	0.547
Iran	7	21	185	358	115	473	0.391	0.757	0.517
Algeria	7	24	162	331	89	420	0.386	0.788	0.489
Chile	7	23	165	321	117	438	0.377	0.733	0.514
South Arabia	7	22	136	333	118	451	0.302	0.738	0.408

## Sheet: IHockey
Team	G	Ranking	PTS	SHT	GvA	TkA	POS	PTSpPOS	SHTpPOS	PTSpSHT
Anaheim Ducks	81	24	195	4322	916	626	6059	0.032	0.713	0.045
Arizona Coyotes	81	18	209	4666	695	626	6196	0.034	0.753	0.045
Boston Bruins	82	3	257	4848	808	629	6542	0.039	0.741	0.053
Buffalo Sabres	82	27	221	4688	769	636	6314	0.035	0.742	0.047
Calgary Flames	81	2	241	5259	894	615	7009	0.034	0.75	0.046
Carolina Hurricanes	81	11	251	4519	603	624	5997	0.042	0.754	0.056
Chicago Blackhawks	81	20	284	4924	1172	617	6997	0.041	0.704	0.058
Colorado Avalanche	80	17	262	4643	778	617	6300	0.042	0.737	0.056
Columbus Blue Jackets	80	13	254	4636	573	619	6082	0.042	0.762	0.055
Dallas Stars	82	15	209	4551	1029	634	6423	0.033	0.709	0.046
Detroit Red Wings	82	28	224	4368	1025	637	6254	0.036	0.698	0.051
Edmonton Oilers	82	25	229	4425	968	631	6253	0.037	0.708	0.052
Florida Panthers	82	19	264	4745	1233	628	6870	0.038	0.691	0.056
Los Angeles Kings	82	30	199	4492	857	638	6186	0.032	0.726	0.044
Minnesota Wild	82	21	210	4705	517	634	6066	0.035	0.776	0.045
Montreal Canadiens	81	14	245	5225	1023	625	7118	0.034	0.734	0.047
Nashville Predators	82	8	219	4338	745	632	5934	0.037	0.731	0.05
New Jersey Devils	81	29	232	4834	854	624	6544	0.035	0.739	0.048
New York Islanders	81	5	221	4280	929	626	6056	0.036	0.707	0.052
New York Rangers	82	26	221	4272	1039	630	6162	0.036	0.693	0.052
Ottawa Senators	81	31	240	4320	961	625	6146	0.039	0.703	0.056
Philadelphia Flyers	81	22	240	4666	818	629	6353	0.038	0.734	0.051
Pittsburgh Penguins	82	9	271	4795	825	632	6523	0.042	0.735	0.057
San Jose Sharks	82	6	289	5144	836	628	6897	0.042	0.746	0.056
St. Louis Blues	82	12	244	4693	603	630	6170	0.04	0.761	0.052
Tampa Bay Lightning	82	1	319	4725	704	634	6382	0.05	0.74	0.068
Toronto Maple Leafs	82	7	286	5387	1002	630	7305	0.039	0.737	0.053
Vancouver Canucks	81	23	219	4479	601	627	5926	0.037	0.756	0.049
Vegas Golden Knights	82	16	246	5254	749	623	6872	0.036	0.765	0.047
Washington Capitals	82	4	270	4664	757	632	6323	0.043	0.738	0.058
Winnipeg Jets	81	10	271	4659	946	622	6498	0.042	0.717	0.058

## Sheet: WWPolo
Team	G	Ranking	PTS	SHT	TF	POS	PTSpPOS	SHTpPOS	PTSpSHT
Hungary	7	4	134	254	84	338	0.396	0.751	0.528
United States	6	1	93	189	63	252	0.369	0.75	0.492
Russia	6	5	95	208	56	264	0.36	0.788	0.457
Spain	6	2	85	197	50	247	0.344	0.798	0.431
Canada	6	9	84	204	59	263	0.319	0.776	0.412
Netherlands	7	7	86	238	75	313	0.275	0.76	0.361
Japan	5	13	62	152	80	232	0.267	0.655	0.408
Greece	7	8	67	201	80	281	0.238	0.715	0.333
Cuba	5	15	55	155	80	235	0.234	0.66	0.355
Italy	6	6	58	181	78	259	0.224	0.699	0.32
Australia	7	3	66	206	91	297	0.222	0.694	0.32
China	6	11	58	186	78	264	0.22	0.705	0.312
New Zealand	6	12	54	160	116	276	0.196	0.58	0.338
Kazakhstan	6	10	42	175	84	259	0.162	0.676	0.24
South Africa	5	14	33	115	118	233	0.142	0.494	0.287
Korea	5	16	6	100	139	239	0.025	0.418	0.06
United States	6	1	92	175	59	234	0.393	0.748	0.526
Netherlands	6	9	88	191	69	260	0.338	0.735	0.461
Hungary	6	5	78	188	75	263	0.297	0.715	0.415
Italy	6	6	70	190	50	240	0.292	0.792	0.368
Spain	7	2	76	199	73	272	0.279	0.732	0.382
Greece	6	7	64	172	59	231	0.277	0.745	0.372
Australia	7	8	70	178	78	256	0.273	0.695	0.393
Canada	7	4	70	202	75	277	0.253	0.729	0.347
Russia	7	3	69	207	81	288	0.24	0.719	0.333
Japan	5	13	55	152	86	238	0.231	0.639	0.362
China	6	10	52	152	87	239	0.218	0.636	0.342
Brazil	5	14	33	151	70	221	0.149	0.683	0.219
France	6	11	32	126	110	236	0.136	0.534	0.254
New Zealand	6	12	31	156	75	231	0.134	0.675	0.199
Kazakhstan	5	15	29	120	97	217	0.134	0.553	0.242
South Africa	5	16	20	83	109	192	0.104	0.432	0.241
Spain	6	7	78	169	70	239	0.326	0.707	0.462
Hungary	6	9	76	174	76	250	0.304	0.696	0.437
Canada	6	11	70	164	77	241	0.29	0.68	0.427
Russia	6	8	69	178	64	242	0.285	0.736	0.388
Netherlands	7	2	78	214	77	291	0.268	0.735	0.364
Greece	7	6	71	196	76	272	0.261	0.721	0.362
United States	7	1	72	183	95	278	0.259	0.658	0.393
Italy	6	3	61	160	82	242	0.252	0.661	0.381
China	7	5	67	181	86	267	0.251	0.678	0.37
Australia	6	4	55	169	72	241	0.228	0.701	0.325
Brazil	6	10	44	125	116	241	0.183	0.519	0.352
Japan	5	15	34	128	86	214	0.159	0.598	0.266
New Zealand	5	13	30	135	66	201	0.149	0.672	0.222
France	5	14	27	116	71	187	0.144	0.62	0.233
Kazakhstan	6	12	35	149	103	252	0.139	0.591	0.235
South Africa	5	16	16	75	130	205	0.078	0.366	0.213
Hungary	7	3	95	200	100	300	0.317	0.667	0.475
Australia	7	2	94	208	91	299	0.314	0.696	0.452
Netherlands	7	7	95	232	75	307	0.309	0.756	0.409
Russia	7	4	94	228	77	305	0.308	0.748	0.412
Spain	7	1	88	204	85	289	0.304	0.706	0.431
United States	7	5	81	191	88	279	0.29	0.685	0.424
China	4	9	45	116	47	163	0.276	0.712	0.388
Canada	7	8	70	212	75	287	0.244	0.739	0.33
Greece	7	6	67	209	78	287	0.233	0.728	0.321
Italy	4	10	36	124	54	178	0.202	0.697	0.29
Kazakhstan	4	11	31	112	56	168	0.185	0.667	0.277
New Zealand	4	12	28	118	51	169	0.166	0.698	0.237
Great Britain	4	13	25	99	76	175	0.143	0.566	0.253
Brazil	4	14	19	85	78	163	0.117	0.521	0.224
Uzbekistan	4	16	15	63	117	180	0.083	0.35	0.238
South Africa	4	15	13	87	89	176	0.074	0.494	0.149

## Sheet: MWPolo
Team	G	Ranking	PTS	SHT	TF	POS	PTSpPOS	SHTpPOS	PTSpSHT
Hungary	6	4	87	204	49	253	0.344	0.806	0.426
Spain	7	2	95	222	62	284	0.335	0.782	0.428
Croatia	6	3	77	184	48	232	0.332	0.793	0.418
Montenegro	6	10	81	191	66	257	0.315	0.743	0.424
United States	6	9	79	193	70	263	0.3	0.734	0.409
Serbia	6	5	75	188	70	258	0.291	0.729	0.399
Germany	7	8	82	217	86	303	0.271	0.716	0.378
Greece	7	7	75	209	73	282	0.266	0.741	0.359
Brazil	5	13	43	112	66	178	0.242	0.629	0.384
Italy	6	1	60	190	63	253	0.237	0.751	0.316
Australia	7	6	68	207	83	290	0.234	0.714	0.329
Kazakhstan	5	14	45	133	72	205	0.22	0.649	0.338
Japan	6	11	56	194	77	271	0.207	0.716	0.289
New Zealand	5	16	35	150	72	222	0.158	0.676	0.233
Korea	5	15	27	128	96	224	0.121	0.571	0.211
South Africa	6	12	29	163	106	269	0.108	0.606	0.178
Serbia	6	3	80	165	62	227	0.352	0.727	0.485
Croatia	6	1	70	160	59	219	0.32	0.731	0.438
Spain	6	9	69	178	57	235	0.294	0.757	0.388
Hungary	6	2	62	168	54	222	0.279	0.757	0.369
Italy	7	6	73	207	66	273	0.267	0.758	0.353
Greece	7	4	71	193	82	275	0.258	0.702	0.368
United States	5	13	52	139	76	215	0.242	0.647	0.374
Montenegro	6	5	56	170	69	239	0.234	0.711	0.329
France	5	14	44	129	60	189	0.233	0.683	0.341
Russia	7	8	65	191	89	280	0.232	0.682	0.34
Japan	6	10	53	173	88	261	0.203	0.663	0.306
Canada	5	15	38	137	52	189	0.201	0.725	0.277
Australia	7	7	46	164	98	262	0.176	0.626	0.28
Kazakhstan	6	11	39	148	84	232	0.168	0.638	0.264
Brazil	6	12	32	132	92	224	0.143	0.589	0.242
South	5	16	21	106	101	207	0.101	0.512	0.198
Hungary	6	6	81	185	54	239	0.339	0.774	0.438
Serbia	6	1	73	176	54	230	0.317	0.765	0.415
Greece	6	3	61	146	55	201	0.303	0.726	0.418
Croatia	6	2	63	152	75	227	0.278	0.67	0.414
Kazakhstan	6	11	60	164	65	229	0.262	0.716	0.366
Montenegro	7	5	66	176	89	265	0.249	0.664	0.375
Japan	5	13	50	127	83	210	0.238	0.605	0.394
United States	7	7	61	161	103	264	0.231	0.61	0.379
Australia	7	8	62	180	90	270	0.23	0.667	0.344
Italy	7	4	57	180	74	254	0.224	0.709	0.317
Russia	5	14	42	121	68	189	0.222	0.64	0.347
Brazil	6	10	50	176	67	243	0.206	0.724	0.284
China	5	15	38	130	78	208	0.183	0.625	0.292
Canada	6	9	43	154	88	242	0.178	0.636	0.279
Argentina	5	16	32	109	92	201	0.159	0.542	0.294
South Africa	6	12	30	123	110	233	0.129	0.528	0.244
Croatia	7	3	89	204	86	290	0.307	0.703	0.436
Serbia	7	7	81	188	84	272	0.298	0.691	0.431
Hungary	7	1	76	181	78	259	0.293	0.699	0.42
Greece	7	6	73	171	82	253	0.289	0.676	0.427
Montenegro	7	2	72	191	95	286	0.252	0.668	0.377
United States	4	9	37	103	53	156	0.237	0.66	0.359
Canada	4	11	36	106	57	163	0.221	0.65	0.34
Italy	7	4	63	202	87	289	0.218	0.699	0.312
Spain	7	5	61	212	89	301	0.203	0.704	0.288
Kazakhstan	4	12	28	80	61	141	0.199	0.567	0.35
Germany	4	10	30	100	53	153	0.196	0.654	0.3
Australia	7	8	55	186	96	282	0.195	0.66	0.296
China	4	14	24	99	72	171	0.14	0.579	0.242
Romania	4	13	21	92	66	158	0.133	0.582	0.228
South Africa	4	15	19	96	73	169	0.112	0.568	0.198
New Zealand	4	16	12	93	76	169	0.071	0.55	0.129
